# Supplementary material for: Effects of Cigarette Smoke Exposure on the Gut Microbiota and Liver Transcriptome in Mice Reveal Gut–Liver Interactions
Source: Int J Mol Sci. 2022 Sep 20;23(19):11008. doi: 10.3390/ijms231911008 (PMC9569613; doi:10.3390/ijms231911008)
Supplement: Supplementary file 1 [file ijms-23-11008-s001.zip]

Archive with 1 entries (1 files):
- ijms-1916009-supplementary.pdf
